# Supplementary material for: RNA m6A Methylation Regulators Subclassify Luminal Subtype in Breast Cancer
Source: Front Oncol. 2021 Jan 29;10:611191. doi: 10.3389/fonc.2020.611191 (PMC7878528; doi:10.3389/fonc.2020.611191)
Supplement: Supplementary file 3 [file Table_8.xlsx]

## Sheet: sheet1
Table S8: TOP10 terms of KEGG functional enrichment of highly expressed genes in cluster1 samples within luminal A subtype.
ID	Description	GeneRatio	BgRatio	pvalue	p.adjust	qvalue	geneID	Count
hsa04060	Cytokine-cytokine receptor interaction	84/708	294/8050	8.68991e-24	2.55483e-21	1.92093e-21	7048/3587/650/6366/6368/6369/3559/3560/3561/3976/3570/8807/149233/4982/8740/3594/3595/85480/1439/10913/7133/50615/3593/133396/6846/654/939/2919/2921/2920/6374/6372/4283/3569/2662/2690/8600/729230/1233/1236/10803/6375/7850/3458/338376/3575/958/2829/115650/3603/4050/356/8809/6357/6358/6360/6361/6362/6363/3953/4049/90865/8200/1440/130399/27190/4804/3977/959/6352/6376/3604/146433/1235/3952/2833/3579/…	84
hsa04061	Viral protein interaction with cytokine and cytokine receptor	42/708	100/8050	3.00849e-19	4.42248e-17	3.32518e-17	3587/6366/6368/6369/3559/3560/3561/3570/8807/8740/7133/6846/2919/2921/2920/6374/6372/4283/3569/729230/1233/1236/10803/6375/2829/8809/6357/6358/6360/6361/6362/6363/4049/6352/6376/146433/1235/2833/3579/3577/643/8793	42
hsa04640	Hematopoietic cell lineage	36/708	99/8050	2.53177e-14	2.48113e-12	1.86551e-12	3119/3559/3570/2811/1380/1378/2208/4311/3569/3690/925/926/3112/3117/7850/3575/931/1379/1440/952/947/948/951/915/916/917/912/913/909/930/924/910/911/2814/921/914	36
hsa05340	Primary immunodeficiency	19/708	38/8050	4.91464e-11	3.61226e-09	2.71598e-09	7535/3561/29851/5788/973/4261/57379/925/926/3575/958/115650/3932/959/915/916/3718/930/23495	19
hsa04062	Chemokine signaling pathway	46/708	192/8050	1.5826e-10	9.30566e-09	6.99674e-09	5579/5567/6366/6368/6369/653361/2791/3702/54331/5293/5294/6846/2919/2921/2920/6374/6372/4283/7409/1794/2268/729230/1233/1236/10803/6375/2829/399694/6357/6358/6360/6361/6362/6363/2770/6352/6376/3718/1235/10235/2833/3579/3577/10663/643/5336	46
hsa04080	Neuroactive ligand-receptor interaction	65/708	341/8050	1.01554e-09	4.97615e-08	3.74147e-08	554/3973/1901/286530/1268/1269/1910/57105/3356/27334/55879/2568/3640/7432/8001/5729/5021/8698/1511/5737/5179/2903/3001/2690/9340/6751/6753/2557/2892/2890/2893/1137/1139/6869/5746/4887/718/9127/148/2565/2897/10888/9934/3953/1394/1813/1812/6344/2555/51738/10886/153/154/155/2917/7253/3952/2740/5734/5367/5745/1141/2562/117/1908	65
hsa04514	Cell adhesion molecules	36/708	149/8050	1.28306e-08	5.38883e-07	4.05175e-07	6693/3680/9378/3119/4359/29851/201633/1493/5788/9073/9075/7122/5133/940/4684/22871/57863/3695/925/926/3112/3117/958/6402/3384/10666/959/947/9071/5010/10686/149461/923/914/6401/6403	36
hsa04650	Natural killer cell mediated cytotoxicity	30/708	131/8050	7.32631e-07	2.31695e-05	1.74206e-05	7535/5579/5551/3812/3824/5293/962/2534/79465/10870/9437/5578/7409/3002/3809/3458/399694/3932/356/4068/27040/51744/919/3821/3384/117157/22914/5336/259197/3811	30
hsa04658	Th1 and Th2 cell differentiation	24/708	92/8050	7.88077e-07	2.31695e-05	1.74206e-05	7535/3119/3559/3560/3561/6775/30009/3594/3595/3593/5602/84441/864/3112/3117/3458/3932/27040/919/915/916/917/3718/5588	24
hsa04659	Th17 cell differentiation	26/708	107/8050	1.21714e-06	3.25309e-05	2.44593e-05	7048/7535/3119/3559/3560/3561/3570/30009/149233/3594/3662/50615/5602/3569/3112/3117/3458/3932/6258/27040/919/915/916/917/3718/5588	26

## Sheet: sheet2
Table S8: TOP10 terms of KEGG functional enrichment of highly expressed genes in cluster1 samples within luminal B subtype.
ID	Description	GeneRatio	BgRatio	pvalue	p.adjust	qvalue	geneID	Count
hsa04060	Cytokine-cytokine receptor interaction	68/444	294/8050	1.86231e-25	5.00962e-23	4.09709e-23	3587/6366/6368/6367/6370/3559/3560/3561/8807/8740/3594/1439/7133/50615/10673/3593/133396/6846/654/939/6373/3627/7293/4283/3574/3558/2056/8600/7292/1230/729230/1233/1234/1236/6375/8744/7850/3458/3575/6348/6351/958/2829/115650/3603/392255/4050/356/8809/6357/6361/6362/6363/4049/9235/970/959/6352/3604/944/1235/2833/10663/643/23495/608/943/920	68
hsa04640	Hematopoietic cell lineage	35/444	99/8050	6.67487e-20	8.74882e-18	7.15517e-18	3113/3119/3559/3123/3109/1380/1378/2208/4311/3574/2056/3115/925/926/3111/3112/3117/7850/3575/931/3122/933/952/951/915/916/917/913/930/924/910/911/920/921/914	35
hsa04061	Viral protein interaction with cytokine and cytokine receptor	35/444	100/8050	9.75705e-20	8.74882e-18	7.15517e-18	3587/6366/6368/6367/6370/3559/3560/3561/8807/8740/7133/6846/6373/3627/4283/3558/1230/729230/1233/1234/1236/6375/6348/6351/2829/8809/6357/6361/6362/6363/4049/6352/1235/2833/643	35
hsa05340	Primary immunodeficiency	21/444	38/8050	2.84552e-17	1.91361e-15	1.56504e-15	7535/3561/29851/5788/973/4261/57379/925/926/3575/958/115650/3932/959/695/915/916/3718/930/23495/920	21
hsa04672	Intestinal immune network for IgA production	23/444	49/8050	1.00441e-16	5.40371e-15	4.41939e-15	3113/3119/6370/3123/3109/29851/10673/940/3558/3695/57379/3115/941/942/3111/3112/3117/958/115650/3122/959/23495/608	23
hsa04514	Cell adhesion molecules	38/444	149/8050	4.72014e-16	2.1162e-14	1.73072e-14	6693/3683/3113/3119/3123/3109/29851/7412/201633/1493/29126/5788/5133/940/57863/80380/3695/3115/941/942/925/926/3111/3112/3117/958/84628/3122/933/3689/6402/10666/959/6404/920/923/914/6403	38
hsa05330	Allograft rejection	20/444	38/8050	5.97175e-16	2.29486e-14	1.87684e-14	3113/3119/3123/3109/5551/3593/940/3558/3002/3115/941/942/3111/3112/3117/3458/958/356/3122/959	20
hsa04658	Th1 and Th2 cell differentiation	29/444	92/8050	3.68672e-15	1.23966e-13	1.01385e-13	3113/7535/3119/3559/3560/3561/6775/3123/3109/30009/3594/3593/3558/3115/864/3111/3112/3117/3458/3932/3122/27040/919/915/916/917/3718/5588/920	29
hsa04062	Chemokine signaling pathway	42/444	192/8050	4.69104e-15	1.4021e-13	1.1467e-13	5880/5579/5567/6366/6368/6367/6370/653361/3702/54331/5293/5294/6846/6373/3627/4283/4067/7409/1794/2268/5330/1230/729230/1233/1234/1236/6375/6348/6351/2829/6357/6361/6362/6363/6352/3718/7454/1235/10235/2833/10663/643	42
hsa05332	Graft-versus-host disease	19/444	42/8050	1.16069e-13	3.12225e-12	2.55351e-12	3113/3119/3123/3109/5551/3824/940/3558/3002/3115/941/942/3111/3112/3117/3458/356/3122/3821	19
